# Supplementary material for: Increased Prevalence of Headaches and Migraine in Patients with Psoriatic Arthritis and Axial Spondyloarthritis: Insights from an Italian Cohort Study
Source: Biomedicines. 2024 Feb 5;12(2):371. doi: 10.3390/biomedicines12020371 (PMC10886921; doi:10.3390/biomedicines12020371)
Supplement: Supplementary file 1 [file biomedicines-12-00371-s001.zip]

Archive with 1 entries (1 files):
- biomedicines-2667617-supplementary.pdf
